# Supplementary material for: A New Auditory Multi-Class Brain-Computer Interface Paradigm: Spatial Hearing as an Informative Cue
Source: PLoS One. 2010 Apr 1;5(4):e9813. doi: 10.1371/journal.pone.0009813 (PMC2848564; doi:10.1371/journal.pone.0009813)
Supplement: File S1 — Cues as used in the BCI experiments. Cues consist of bandpass filtered noise with a tone overlay. See Table 1 for their properties. (0.02 MB ZIP) [file pone.0009813.s001.zip]

Archive with 5 entries (5 files):
- sound5.wav
- sound4.wav
- sound3.wav
- sound2.wav
- sound1.wav
